# Supplementary material for: CRP Monitoring in Early Hospitalization: Implications for Predicting Outcomes in Patients with COVID-19
Source: Pathogens. 2023 Nov 4;12(11):1315. doi: 10.3390/pathogens12111315 (PMC10675493; doi:10.3390/pathogens12111315)
Supplement: Supplementary file 1 [file pathogens-12-01315-s001.zip]

Archive with 1 entries (1 files):
- pathogens-2670515-supplementary.pdf
